# Supplementary material for: Metal surface-triggered DNAzyme catalysis for efficient DNA cleavage
Source: Commun Chem. 2026 Jan 19;9:91. doi: 10.1038/s42004-026-01893-z (PMC12909895; doi:10.1038/s42004-026-01893-z)
Supplement: Supplementary file 3 — Supplementary Data 1 [file 42004_2026_1893_MOESM3_ESM.xlsx]

## Sheet: Figure 1e
	PL + ddH2O/Na+ + Tris-HCl	PL + ddH2O/Na+ + Tris-HCl/Cu2+	PL + ddH2O/Na+ + Tris-HCl/GSH	PL + ddH2O/Na+ + Tris-HCl/Cu2+/GSH	PL + ddH2O/Na+ + Tris-HCl/Cu/GSH	PL + ddH2O/Na+ + Tris-HCl/Cu	PL + ddH2O/Cu2+	PL + ddH2O/GSH	PL + ddH2O/Cu2+/GSH	PL + ddH2O/Cu	PL + ddH2O/Cu/GSH
% Cleavage	0.53302	3.0868	0.07549	74.6757	69.0998	63.8926	0.51727	0.44196	6.74596	36.4536	38.1264
% Cleavage	0.19651	3.25045	0.46297	67.2254	56.182	53.8464	0.46657	0.18299	8.57545	32.7188	44.6189
% Cleavage	0.76002	5.51411	0.11923	65.7752	60.1936	60.1309	0.86588	0.36451	1.60352	38.5551	36.1072

## Sheet: Figure 1f
X Time (min)	Y % Cleavage	Y SD
0	0.32363	0.15054
0.01667	3.19529	0.52413
0.03333	3.92945	0.78282
0.08333	4.67103	0.3851
0.16667	7.29964	0.54309
0.33333	8.5213	0.78858
0.66667	10.3506	0.85248
1	15.4152	1.38148
2	17.7787	1.92906
4	19.8508	1.03888
8	25.7347	1.70964
15	39.6117	1.86442
30	42.3531	1.6788
60	45.5569	1.5039

## Sheet: Figure 2a
	Ctrl	Copper sheet (New surfaces)	Copper sheet (Old surfaces)	Copper funnel (New surfaces)	Copper funnel (Old surfaces)	Copper pot (New surfaces)	Copper pot (Old surfaces)
% Cleavage	0.29665	24.8756	50.4674	32.4571	61.5664	35.9494	63.6855
% Cleavage	0.58336	20.992	49.0374	26.7657	65.094	32.3342	69.8128
% Cleavage	0.24995	23.0869	54.4076	31.1582	54.2957	30.6785	61.4057

## Sheet: Figure 2b
	Ctrl	RMB	Dollar	Euro	Pound
% Cleavage	0.30891	59.6734	53.6889	51.2302	69.935
% Cleavage	0.46787	66.1482	64.0762	60.3482	76.269
% Cleavage	0.29996	64.8734	62.8734	53.3528	74.7856

## Sheet:  Figure 2c
	Ctrl	Mg	Al	Ti	V	Cr	Mn	Fe	Co	Ni	Cu	Zn	Ge	Nb	Ag	Cd	In	Sn	Sb	Ta	W	Pt	Au	Pb	Bi
% Cleavage	1.19675	3.01908	30.6438	51.5688	70.5219	16.0456	5.16872	8.35658	3.78955	8.56342	73.6579	18.8956	3.44142	18.4573	3.44721	2.25682	54.8782	25.2238	7.22386	70.3456	2.96159	14.6792	3.1299	2.47723	1.78372
% Cleavage	0.88275	2.68413	29.905	45.9068	68.2959	15.7672	5.14664	8.93024	3.45147	9.24976	68.7976	22.7741	3.37393	11.6297	2.28814	2.10146	48.5484	22.4169	6.8855	74.1878	3.25612	9.84689	2.96562	2.56337	1.58575
% Cleavage	1.25827	3.07632	33.6869	53.2707	74.7266	14.5569	5.76312	7.52666	4.58262	6.87782	76.6936	17.0265	3.42536	21.8441	3.14556	2.37084	57.0971	25.3365	8.3751	69.1853	3.21804	13.5649	2.38206	2.2488	1.55957

## Sheet: Figure 3a
	Ctrl	Cu2+ (1 μM)	Cu2+ (10 μM)	Cu block (Surface-leached solution)	Cu block (Surface-contacting solution)	Cu sheet (Surface-leached solution)	Cu sheet (Surface-contacting solution)	Cu pot (Surface-leached solution)	Cu pot (Surface-contacting solution)
% Cleavage	0.86064	1.21336	3.04636	14.1167	57.1255	16.3467	66.7553	19.0643	58.8955
% Cleavage	0.90342	1.44572	4.47898	11.4234	63.4258	20.3011	59.0105	15.6435	59.1843
% Cleavage	0.6399	0.90667	3.50674	14.6304	62.6532	15.2811	67.3852	15.8201	54.3314

## Sheet: Figure 3b
	Ctrl	Ti	V	Cu	Nb	In	Sn	Ta
% Cleavage	0.48762	3.99194	25.4548	16.9027	23.1148	22.7566	6.56623	46.7689
% Cleavage	0.44999	5.03978	21.5333	18.0435	17.3934	21.3544	7.14209	42.3022
% Cleavage	0.56144	4.78566	26.9764	22.6587	25.14	27.7754	5.31085	52.2363

## Sheet: Figure 3c
X EDTA (μM)	Y % Cleavage	Y SD
1	62.2181	3.1628
5	52.96	2.67426
10	37.9331	3.62573
50	21.7125	2.16672
100	12.8419	1.46818
500	6.26694	2.11398
1000	1.40435	0.4933

## Sheet: Figure 3e
X Inhibitors (μM)	Y NBT (% Cleavage)	Y SD	Y Cyt c (% Cleavage)	Y SD
1	61.0827	3.93429	54.9159	3.32823
5	55.6125	2.90708	49.3784	2.86837
10	49.4843	2.20922	40.0947	2.20325
50	38.0802	2.08975	32.2033	1.19799
100	28.0327	1.86957	27.611	1.48316
500	23.6016	3.22818	24.2365	1.41428
1000	17.0484	2.25099	19.8265	1.7071

## Sheet: Figure 3f
	Ctrl	Cu	Cu + CAT	Cu + EDTA	Cu + NBT	Cu + CAT + EDTA	Cu + CAT + NBT	Cu + EDTA + NBT	Cu + CAT + EDTA + NBT
% Cleavage	1.46386	62.8856	17.1583	28.1674	38.8356	12.7645	26.5763	1.94698	1.78245
% Cleavage	1.28115	60.5068	19.5857	26.9794	38.5851	9.75739	24.6826	2.4578	4.55386
% Cleavage	1.52396	66.7905	18.8346	31.3755	41.8974	14.21	27.9404	2.03278	3.87231

[truncated: 5 more sheets: Figure 4b, Supplementary Figure 1, Supplementary Figure 7, Supplementary Figure 9, Supplementary Figure 24]
